# Supplementary material for: 3D multiparametric ultrasound imaging of steatotic liver disease in a study with male rats
Source: Nat Commun. 2025 Nov 20;16:10226. doi: 10.1038/s41467-025-65046-x (PMC12635210; doi:10.1038/s41467-025-65046-x)
Supplement: Supplementary file 7 — Source data [file 41467_2025_65046_MOESM7_ESM.xlsx]

## Sheet: Fig. 2b
	Figure 2b
			Position [µm]		Gaussian 1		Gaussian 2		Vessel profile
			3.08614		0.0535731		1.64648e-15		0
			6.17228		0.0582576		2.70194e-15		0.00938756
			9.25841		0.0632609		4.41758e-15		0.0112071
			12.3446		0.0685957		7.19584e-15		0.0196383
			15.4307		0.0742737		1.1678e-14		0.0307317
			18.5168		0.0803067		1.88817e-14		0.0426979
			21.603		0.0867053		3.04162e-14		0.0512845
			24.6891		0.0934797		4.88153e-14		0.0556183
			27.7752		0.100639		7.80542e-14		0.0640643
			30.8614		0.108192		1.24344e-13		0.0778807
			33.9475		0.116144		1.97352e-13		0.0929281
			37.0337		0.124503		3.12067e-13		0.0929281
			40.1198		0.133273		4.91635e-13		0.109472
			43.2059		0.142455		7.7166e-13		0.127568
			46.2921		0.152053		1.2067e-12		0.13466
			49.3782		0.162064		1.88e-12		0.153845
			52.4643		0.172488		2.91815e-12		0.153845
			55.5505		0.183319		4.51279e-12		0.174416
			58.6366		0.194551		6.95299e-12		0.196398
			61.7228		0.206175		1.0673e-11		0.202466
			64.8089		0.218182		1.63226e-11		0.219779
			67.895		0.230557		2.48704e-11		0.225954
			70.9812		0.243285		3.7754e-11		0.250871
			74.0673		0.256348		5.70995e-11		0.27705
			77.1534		0.269725		8.6038e-11		0.28362
			80.2396		0.283394		1.29163e-10		0.304248
			83.3257		0.29733		1.93185e-10		0.332144
			86.4119		0.311505		2.8787e-10		0.339353
			89.498		0.325887		4.27375e-10		0.367805
			92.5841		0.340446		6.32135e-10		0.375254
			95.6703		0.355146		9.31536e-10		0.396007
			98.7564		0.36995		1.36766e-09		0.423406
			101.843		0.384819		2.00053e-09		0.43106
			104.929		0.399712		2.91541e-09		0.456994
			108.015		0.414588		4.23296e-09		0.473428
			111.101		0.429402		6.12318e-09		0.480812
			114.187		0.444107		8.82467e-09		0.501942
			117.273		0.458659		1.26709e-08		0.508881
			120.359		0.47301		1.81262e-08		0.527547
			123.446		0.487111		2.58342e-08		0.538857
			126.532		0.500914		3.66835e-08		0.544966
			129.618		0.51437		5.18961e-08		0.561047
			132.704		0.527432		7.31455e-08		0.575735
			135.79		0.540051		1.02714e-07		0.580699
			138.876		0.55218		1.43701e-07		0.588996
			141.962		0.563773		2.00299e-07		0.593491
			145.048		0.574785		2.78155e-07		0.604861
			148.135		0.585173		3.84842e-07		0.614816
			151.221		0.594896		5.30478e-07		0.614816
			154.307		0.603914		7.28519e-07		0.623369
			157.393		0.612191		9.96788e-07		0.626431
			160.479		0.619694		1.35879e-06		0.633232
			163.565		0.626389		1.84541e-06		0.638687
			166.651		0.632251		2.49701e-06		0.638687
			169.738		0.637253		3.36618e-06		0.642808
			172.824		0.641376		4.52108e-06		0.645605
			175.91		0.644601		6.04973e-06		0.64733
			178.996		0.646914		8.06525e-06		0.647129
			182.082		0.648306		1.07125e-05		0.648664
			185.168		0.648771		1.41758e-05		0.648771
			188.254		0.648306		1.86895e-05		0.647641
			191.341		0.646914		2.4549e-05		0.648723
			194.427		0.644601		3.21262e-05		0.645262
			197.513		0.641376		4.18864e-05		0.641501
			200.599		0.637253		5.44096e-05		0.642102
			203.685		0.632251		7.04152e-05		0.636635
			206.771		0.626389		9.07918e-05		0.636763
			209.857		0.619694		0.000116631		0.629779
			212.944		0.612191		0.00014927		0.621584
			216.03		0.603914		0.000190335		0.620988
			219.116		0.594896		0.000241798		0.611046
			222.202		0.585173		0.000306038		0.601279
			225.288		0.574785		0.00038591		0.599743
			228.374		0.563773		0.000484827		0.587072
			231.46		0.55218		0.000606842		0.584434
			234.546		0.540051		0.000756751		0.569655
			237.633		0.527432		0.000940197		0.557547
			240.719		0.51437		0.00116379		0.553483
			243.805		0.500914		0.00143521		0.536053
			246.891		0.487111		0.00176339		0.53088
			249.977		0.47301		0.00215858		0.511688
			253.063		0.458659		0.00263256		0.497823
			256.149		0.444107		0.00319872		0.491487
			259.236		0.429402		0.00387224		0.470444
			262.322		0.414588		0.00467022		0.44876
			265.408		0.399712		0.00561178		0.44876
			268.494		0.384819		0.0067182		0.426681
			271.58		0.36995		0.00801297		0.418806
			274.666		0.355146		0.00952189		0.396457
			277.752		0.340446		0.011273		0.373596
			280.839		0.325887		0.0132968		0.373596
			283.925		0.311505		0.0156258		0.349786
			287.011		0.29733		0.0182948		0.325571
			290.097		0.283394		0.0213402		0.318088
			293.183		0.269725		0.0248005		0.294767
			296.269		0.256348		0.0287151		0.294767
			299.355		0.243285		0.0331244		0.27262
			302.441		0.230557		0.0380693		0.251722
			305.528		0.218182		0.0435904		0.245921
			308.614		0.206175		0.0497273		0.232437
			311.7		0.194551		0.0565181		0.215838
			314.786		0.183319		0.0639984		0.212238
			317.872		0.172488		0.0722003		0.200944
			320.958		0.162064		0.0811517		0.199438
			324.044		0.152053		0.0908751		0.194132
			327.131		0.142455		0.101387		0.192072
			330.217		0.133273		0.112695		0.194828
			333.303		0.124503		0.124801		0.199597
			336.389		0.116144		0.137696		0.199597
			339.475		0.108192		0.15136		0.208662
			342.561		0.100639		0.165764		0.221423
			345.647		0.0934797		0.180866		0.229881
			348.734		0.0867053		0.196613		0.246489
			351.82		0.0803067		0.21294		0.254729
			354.906		0.0742737		0.229769		0.264583
			357.992		0.0685957		0.247009		0.283997
			361.078		0.0632609		0.26456		0.293317
			364.164		0.0582576		0.282308		0.313809
			367.25		0.0535731		0.300131		0.326203
			370.337		0.0491948		0.317898		0.335352
			373.423		0.0451096		0.335469		0.357211
			376.509		0.0413044		0.3527		0.378741
			379.595		0.037766		0.369444		0.378741
			382.681		0.0344813		0.385549		0.39938
			385.767		0.0314373		0.400866		0.406341
			388.853		0.0286209		0.415247		0.424482
			391.939		0.0260195		0.428552		0.44072
			395.026		0.0236207		0.440645		0.44072
			398.112		0.0214123		0.451402		0.454754
			401.198		0.0193826		0.460708		0.466349
			404.284		0.0175202		0.468465		0.46775
			407.37		0.0158141		0.474588		0.475377
			410.456		0.0142536		0.479011		0.475377
			413.542		0.0128288		0.481684		0.480326
			416.629		0.0115298		0.482579		0.482579
			419.715		0.0103475		0.481684		0.47971
			422.801		0.0092732		0.479011		0.482178
			425.887		0.00829851		0.474588		0.47826
			428.973		0.00741563		0.468465		0.474107
			432.059		0.00661719		0.460708		0.46698
			435.145		0.00589627		0.451402		0.459656
			438.232		0.00524636		0.440645		0.457038
			441.318		0.00466141		0.428552		0.444478
			444.404		0.00413574		0.415247		0.434493
			447.49		0.0036641		0.400866		0.418236
			450.576		0.0032416		0.385549		0.418236
			453.662		0.00286371		0.369444		0.399806
			456.748		0.00252625		0.3527		0.379477
			459.835		0.00222536		0.335469		0.366039
			462.921		0.00195751		0.317898		0.343539
			466.007		0.00171943		0.300131		0.334473
			469.093		0.00150814		0.282308		0.320074
			472.179		0.00132092		0.26456		0.296088
			475.265		0.00115529		0.247009		0.282008
			478.351		0.00100898		0.229769		0.258379
			481.437		0.000879934		0.21294		0.2485
			484.524		0.000766296		0.196613		0.235543
			487.61		0.000666378		0.180866		0.214045
			490.696		0.000578658		0.165764		0.193811
			493.782		0.000501766		0.15136		0.193811
			496.868		0.000434469		0.137696		0.174737
			499.954		0.000375659		0.124801		0.164479
			503.04		0.000324344		0.112695		0.147857
			506.127		0.000279638		0.101387		0.133288
			509.213		0.000240749		0.0908751		0.133288
			512.299		0.000206971		0.0811517		0.120902
			515.385		0.000177677		0.0722003		0.114259
			518.471		0.000152312		0.0639984		0.105507
			521.557		0.00013038		0.0565181		0.0994535
			524.643		0.000111447		0.0497273		0.0994535
			527.73		9.51265e-05		0.0435904		0.0959775

## Sheet: Fig. 3d
	Figure 3d
		Hemodynamics														Vascular morphology														Tissue acoustics
		wnVVO [arb. units]														VBD [mm-3]														EAC [dB/cm/MHz]
					Week 0	Week 1	Week 2	Week 3	Week 4	Week 5	Week 6	Week 7	Week 8						Week 0	Week 1	Week 2	Week 3	Week 4	Week 5	Week 6	Week 7	Week 8						Week 0	Week 1	Week 2	Week 3	Week 4	Week 5	Week 6	Week 7	Week 8
		Normal monitoring #1			46.8544	50.8326	47.3382	44.7538	41.6316	43.195	42.5056	43.9868	45.353			Normal monitoring #1			4.56833	5.73458	4.65667	3.77758	3.62391	4.00701	3.97531	3.5161	4.20661			Normal monitoring #1			0.812471	0.851879	0.893295	0.782816	0.586447	0.894333	0.705123	0.795732	0.849321
		Normal monitoring #2			40.8315	48.495	46.2061	43.96	46.6664	45.9674	44.7311	48.317	42.9544			Normal monitoring #2			3.10181	4.61742	4.54283	3.85804	4.83368	3.37869	4.23997	4.61403	3.75656			Normal monitoring #2			0.811378	0.786533	0.717391	0.573163	0.77231	0.769177	0.797008	0.682796	0.69435
		Normal monitoring #3			45.1919	47.5975	46.5837	43.882	38.7643	44.814	38.5991	46.9402	42.7639			Normal monitoring #3			4.74806	4.60679	4.91168	3.67389	3.36307	3.62145	3.48339	4.89714	4.06651			Normal monitoring #3			0.830602	0.793725	0.889741	0.873332	0.628954	0.839316	0.87425	0.748461	0.869043
		Normal monitoring #4			43.7759	44.0022	46.2771	47.681	46.8214	47.3798	47.6866	45.7508	47.6308			Normal monitoring #4			4.05855	3.95538	3.8225	3.9512	4.20219	4.16916	4.35771	3.40409	4.78039			Normal monitoring #4			0.84438	0.709142	0.728814	0.813824	0.650005	0.659828	0.896703	0.782916	0.685816
		Mean			44.1634	47.7318	46.6013	45.0692	43.4709	45.3391	43.3806	46.2487	44.6755			Mean			4.11919	4.72854	4.48342	3.81518	4.00571	3.79408	4.01409	4.10784	4.20252			Mean			0.824708	0.78532	0.80731	0.760784	0.659429	0.790664	0.818271	0.752476	0.774632
		SEM			1.27642	1.4179	0.258934	0.892597	1.97846	0.886564	1.91471	0.918352	1.14779			SEM			0.369226	0.369355	0.233409	0.0589608	0.326967	0.179901	0.19413	0.379104	0.214347			SEM			0.00790126	0.0293048	0.0486787	0.0652989	0.0398812	0.050575	0.0433396	0.0252803	0.0490114
		SLD monitoring #1			46.2438	41.1782	37.9102	27.682	21.0468	23.8027	29.7376	29.1458	27.2158			SLD monitoring #1			5.25733	3.82045	2.92197	1.82351	1.08881	1.1496	2.31145	2.3118	1.25981			SLD monitoring #1			0.79688	0.934768	0.887451	0.860919	0.936829	0.980471	1.1989	1.24085	1.37138
		SLD monitoring #2			45.9708	33.6449	38.4921	25.7586	32.7934	26.1673	29.5325	28.0468	28.2043			SLD monitoring #2			4.07483	2.75148	3.65884	1.30586	2.27392	1.34458	1.86741	2.06655	1.46946			SLD monitoring #2			0.839918	0.904354	0.877691	0.793491	0.875354	0.999228	0.998418	1.11977	1.32861
		SLD monitoring #3			44.1023	39.3604	35.9389	30.7296	23.5434	26.3225	29.0588	27.3014	28.0217			SLD monitoring #3			4.61923	3.48378	3.40691	2.5688	1.21717	1.35449	1.63721	2.10882	1.40927			SLD monitoring #3			0.859532	0.821382	0.883156	0.96996	0.959632	1.05699	0.982814	0.998079	1.25643
		SLD monitoring #4			40.6605	37.8632	37.2822	30.4501	29.4377	31.0089	30.5484	26.2132	30.1951			SLD monitoring #4			3.56416	3.0457	3.25686	3.1888	2.89683	2.59159	2.10624	2.221	2.47644			SLD monitoring #4			0.700166	0.884133	0.803315	0.98521	1.03699	0.901849	1.1768	1.17332	1.1337
		Mean			44.2443	38.0117	37.4059	28.6551	26.7053	26.8254	29.7193	27.6768	28.4092			Mean			4.37889	3.27535	3.31115	2.22174	1.86919	1.61006	1.98058	2.17704	1.65375			Mean			0.799124	0.886159	0.862903	0.902395	0.952201	0.984634	1.08923	1.133	1.27253
		SEM			1.2859	1.60562	0.547842	1.1854	2.68556	1.50899	0.310763	0.617646	0.632837			SEM			0.363508	0.235894	0.153966	0.413632	0.433394	0.330559	0.146052	0.0554934	0.277751			SEM			0.035486	0.0239687	0.019963	0.045647	0.0333993	0.0320397	0.057204	0.0513456	0.0520008
		p-value (normal vs SLD)			1	0.0285714	0.0285714	0.0285714	0.0285714	0.0285714	0.0285714	0.0285714	0.0285714			p-value (normal vs SLD)			0.685714	0.0285714	0.0285714	0.0285714	0.0285714	0.0285714	0.0285714	0.0285714	0.0285714			p-value (normal vs SLD)			0.885714	0.0571429	1	0.2	0.0285714	0.0285714	0.0285714	0.0285714	0.0285714
		wnFMBV [arb. units]														SOAM [-]														FDR [-]
					Week 0	Week 1	Week 2	Week 3	Week 4	Week 5	Week 6	Week 7	Week 8						Week 0	Week 1	Week 2	Week 3	Week 4	Week 5	Week 6	Week 7	Week 8						Week 0	Week 1	Week 2	Week 3	Week 4	Week 5	Week 6	Week 7	Week 8
		Normal monitoring #1			31.7978	34.2407	29.9835	31.4824	29.1251	31.2099	30.978	33.2274	31.452			Normal monitoring #1			8.58912	8.61857	8.57041	8.62986	8.55686	8.60871	8.60843	8.53369	8.56581			Normal monitoring #1			0.574032	0.624837	0.647425	0.638955	0.554057	0.642644	0.503712	0.567967	0.649754
		Normal monitoring #2			24.7821	31.8227	30.6043	30.6193	31.5558	31.7239	32.3526	34.2177	30.8283			Normal monitoring #2			8.63348	8.61006	8.48891	8.67604	8.53301	8.64542	8.50264	8.5277	8.63431			Normal monitoring #2			0.71702	0.574259	0.525175	0.465145	0.692187	0.507143	0.531776	0.663424	0.68036
		Normal monitoring #3			30.9741	31.8913	31.5551	30.2899	25.9648	32.3534	26.773	32.3371	30.793			Normal monitoring #3			8.54	8.61612	8.52768	8.58235	8.54762	8.46177	8.46235	8.4407	8.49899			Normal monitoring #3			0.588559	0.708498	0.602086	0.582427	0.60751	0.596538	0.698418	0.569672	0.542518
		Normal monitoring #4			31.0176	30.1467	31.5774	34.2189	30.5425	32.1542	34.3013	31.7466	31.1974			Normal monitoring #4			8.51365	8.55701	8.64025	8.59514	8.67896	8.66836	8.4585	8.71192	8.58362			Normal monitoring #4			0.641209	0.648046	0.688742	0.505513	0.578712	0.489827	0.574134	0.46109	0.639823
		Mean			29.6429	32.0254	30.9301	31.6526	29.2971	31.8604	31.1012	32.8822	31.0677			Mean			8.56906	8.60044	8.55681	8.62085	8.57911	8.59607	8.50798	8.5535	8.57068			Mean			0.630205	0.63891	0.615857	0.54801	0.608116	0.559038	0.57701	0.565538	0.628114
		SEM			1.63129	0.841424	0.388567	0.891598	1.21745	0.253496	1.59569	0.539259	0.157392			SEM			0.0265627	0.0145865	0.0324108	0.0209585	0.0336419	0.0464204	0.0349398	0.0569199	0.0279564			SEM			0.0323364	0.0278443	0.0350256	0.0388673	0.0300768	0.0363769	0.0429795	0.0413463	0.0298072
		SLD monitoring #1			28.7801	28.1469	24.0418	17.7827	14.2456	14.8014	20.2976	19.0663	18.6061			SLD monitoring #1			8.50968	8.60733	8.7072	8.63046	8.87662	8.87768	8.83742	8.7828	8.9318			SLD monitoring #1			0.675019	0.530048	0.432686	0.372583	0.405295	0.381281	0.433676	0.420311	0.433294
		SLD monitoring #2			29.551	22.4456	24.7125	17.3252	21.1629	16.9299	19.1966	18.3628	18.6551			SLD monitoring #2			8.53223	8.72485	8.61449	8.90737	8.58567	8.85427	8.84595	8.792	8.78759			SLD monitoring #2			0.730406	0.526604	0.476179	0.441582	0.429213	0.442607	0.503738	0.410852	0.367074
		SLD monitoring #3			31.6526	25.2077	23.1061	18.7583	15.3387	16.527	19.1033	17.2435	19.2391			SLD monitoring #3			8.44914	8.58166	8.63541	8.67017	8.69445	8.88466	8.80566	8.69159	8.99725			SLD monitoring #3			0.716277	0.527343	0.460145	0.509531	0.444954	0.448869	0.430316	0.388466	0.387189
		SLD monitoring #4			27.2838	24.4312	25.8588	20.1264	19.4024	19.8394	19.7428	17.2646	19.7028			SLD monitoring #4			8.50081	8.76759	8.73096	8.54981	8.70836	8.81762	8.95565	8.80097	8.72947			SLD monitoring #4			0.751218	0.481248	0.416812	0.368781	0.436568	0.397119	0.421699	0.452077	0.393265
		Mean			29.3169	25.0579	24.4298	18.4982	17.5374	17.0244	19.5851	17.9843	19.0508			Mean			8.49796	8.67036	8.67202	8.68945	8.71627	8.85856	8.86117	8.76684	8.86153			Mean			0.71823	0.516311	0.446455	0.423119	0.429007	0.417469	0.447357	0.417927	0.395206
		SEM			0.909753	1.18256	0.579122	0.619587	1.64045	1.04571	0.276214	0.445413	0.260594			SEM			0.0175664	0.0449659	0.0279317	0.076834	0.0600742	0.0151138	0.032664	0.0253572	0.0620916			SEM			0.016092	0.011711	0.0133515	0.0333098	0.00853318	0.0166873	0.018962	0.0131971	0.0138747
		p-value (normal vs SLD)			0.685714	0.0285714	0.0285714	0.0285714	0.0285714	0.0285714	0.0285714	0.0285714	0.0285714			p-value (normal vs SLD)			0.0571429	0.685714	0.114286	0.685714	0.0571429	0.0285714	0.0285714	0.0571429	0.0285714			p-value (normal vs SLD)			0.114286	0.0285714	0.0285714	0.114286	0.0285714	0.0285714	0.0571429	0.0285714	0.0285714

## Sheet: Fig. 3e
	Figure 3e
		Liver functions
		ALT [U/L]											AST [U/L]											TBIL [mg/dl]
					Week 0	Week 1	Week 3	Week 5	Week 7	Week 8						Week 0	Week 1	Week 3	Week 5	Week 7	Week 8						Week 0	Week 1	Week 3	Week 5	Week 7	Week 8
		Normal monitoring #1			36	36	22	20	34	33			Normal monitoring #1			60	79	53	51	73	134			Normal monitoring #1			0.2	0.2	0.1	0.3	0.5	0.4
		Normal monitoring #2			38	41	25	13	37	37			Normal monitoring #2			110	70	89	59	60	78			Normal monitoring #2			0.2	0.2	0.1	0.2	0.3	0.2
		Normal monitoring #3			44	47	39	23	40	31			Normal monitoring #3			101	73	276	81	130	79			Normal monitoring #3			0.1	0.2	0.3	0.3	0.4	0.3
		Normal monitoring #4			35	42	30	9	31	31			Normal monitoring #4			139	71	185	49	68	64			Normal monitoring #4			0.3	0.1	0.3	0.2	0.3	0.2
		Mean			38.25	41.5	29	16.25	35.5	33			Mean			102.5	73.25	150.75	60	82.75	88.75			Mean			0.2	0.175	0.2	0.25	0.375	0.275
		SEM			2.01556	2.25462	3.71932	3.19831	1.93649	1.41421			SEM			16.3223	2.01556	50.1903	7.32575	15.9759	15.467			SEM			0.0408248	0.025	0.057735	0.0288675	0.0478714	0.0478714
		SLD monitoring #1			47	41	134	291	162	217			SLD monitoring #1			124	103	201	199	188	198			SLD monitoring #1			0.2	0.2	0.6	0.6	0.7	0.8
		SLD monitoring #2			32	28	208	248	130	90			SLD monitoring #2			58	68	244	207	243	155			SLD monitoring #2			0.3	0.2	0.7	0.9	0.8	0.7
		SLD monitoring #3			49	68	134	194	130	214			SLD monitoring #3			64	169	159	200	157	197			SLD monitoring #3			0.2	0.3	0.7	0.7	1.1	1.4
		SLD monitoring #4			37	24	59	63	75	63			SLD monitoring #4			70	69	132	102	102	96			SLD monitoring #4			0.3	0.3	0.5	0.4	0.5	0.6
		Mean			41.25	40.25	133.75	199	124.25	146			Mean			79	102.25	184	177	172.5	161.5			Mean			0.25	0.25	0.625	0.65	0.775	0.875
		SEM			4.04918	9.93626	30.4148	49.4857	18.0664	40.5072			SEM			15.1987	23.6903	24.5255	25.0633	29.4689	24.0226			SEM			0.0288675	0.0288675	0.0478714	0.104083	0.125	0.179699
		p-value (normal vs SLD)			0.685714	0.571429	0.0285714	0.0285714	0.0285714	0.0285714			p-value (normal vs SLD)			0.485714	1	0.685714	0.0285714	0.0571429	0.0571429			p-value (normal vs SLD)			0.657143	0.285714	0.0285714	0.0285714	0.0571429	0.0285714

## Sheet: Fig. 3g
	Figure 3g
							Fat [%]	CD31 density [%]
			Rat ID
			SLD validation #1 (week 0)				1.0224	36.108
			SLD validation #2 (week 0)				0.9593	36.3567
			SLD validation #3 (week 0)				0.5516	34.546
			SLD validation #4 (week 0)				3.0901	40.993							p-value
			SLD validation #5 (week 0)				1.4767	35.861				Pearson		-0.709178	3.83901e-06
			SLD validation #6 (week 1)				11.9008	34.046				Spearman		-0.626337	0.000135147
			SLD validation #7 (week 1)				15.7579	37.449
			SLD validation #8 (week 1)				32.6673	32.2467
			SLD validation #9 (week 1)				29.8044	30.7607
			SLD validation #10 (week 1)				15.45	34.655
			SLD validation #11 (week 2)				48.9031	36.4093
			SLD validation #12 (week 2)				45.0918	29.3463
			SLD validation #13 (week 2)				29.927	35.624
			SLD validation #14 (week 2)				51.2618	41.4483
			SLD validation #15 (week 2)				47.9928	36.5463
			SLD validation #16 (week 3)				46.1563	28.4897
			SLD validation #17 (week 3)				45.6701	22.3273
			SLD validation #18 (week 3)				61.2618	22.1973
			SLD validation #19 (week 3)				51.0219	21.9373
			SLD validation #20 (week 3)				53.0685	26
			SLD validation #21 (week 4)				54.3316	28.1787
			SLD validation #22 (week 4)				44.9539	25.4043
			SLD validation #23 (week 4)				29.29	31.1447
			SLD validation #24 (week 4)				44.157	29.385
			SLD validation #25 (week 4)				46.9843	27.6887
			Normal monitoring #1 (week 8)				1.0795	33.7637
			Normal monitoring #2 (week 8)				0.637	36.5513
			Normal monitoring #3 (week 8)				0.6054	34.9473
			Normal monitoring #4 (week 8)				0.9226	31.2333
			SLD monitoring #1 (week 8)				77.5298	21.1157
			SLD monitoring #2 (week 8)				66.9911	25.4687
			SLD monitoring #3 (week 8)				72.8488	19.5673
			SLD monitoring #4 (week 8)				54.6784	24.5423

## Sheet: Fig. 3h
	Figure 3h			* week 0: SLD validation #1~5 / week 1-2: SLD validation #6~15 / week 3-4: SLD validation #16~25 / week 8: SLD monitoring #1-4.
		Fat [%]											CD31 [%]
				week 0		week 1-2		week 3-4		week 8					week 0		week 1-2		week 3-4		week 8
				1.0224		11.9008		46.1563		77.5298					36.108		34.046		28.4897		21.1157
				0.9593		15.7579		45.6701		66.9911					36.3567		37.449		22.3273		25.4687
				0.5516		32.6673		61.2618		72.8488					34.546		32.2467		22.1973		19.5673
				3.0901		29.8044		51.0219		54.6784					40.993		30.7607		21.9373		24.5423
				1.4767		15.45		53.0685							35.861		34.655		26
						48.9031		54.3316									36.4093		28.1787
						45.0918		44.9539									29.3463		25.4043
						29.927		29.29									35.624		31.1447
						51.2618		44.157									41.4483		29.385
						47.9928		46.9843									36.5463		27.6887
		Mean		1.42002		32.8757		47.6895		68.012			Mean		36.7729		34.8532		26.2753		22.6735
		SEM		0.442544		4.74632		2.6537		4.93972			SEM		1.10035		1.10893		1.03158		1.39585
		p-value											p-value
				week 0 vs. week 1-2			week 0 vs. week 3-4			week 0 vs. week 8					week 0 vs. week 1-2			week 0 vs. week 3-4			week 0 vs. week 8
				0.000666001			0.000666001			0.015873					0.513487			0.000666001			0.015873
							week 1-2 vs. week 3-4			week 1-2 vs. week 8								week 1-2 vs. week 3-4			week 1-2 vs. week 8
							0.0640221			0.001998								0.000439639			0.001998
										week 3-4 vs. week 8											week 3-4 vs. week 8
										0.003996											0.0759241

## Sheet: Fig. 4d
	Figure 4d
		Hemodynamics														Vascular morphology														Tissue acoustics
		wnVVO [arb. units]														VBD [mm-3]														EAC [dB/cm/MHz]
					Week 0	Week 1	Week 2	Week 3	Week 4	Week 5	Week 6	Week 7	Week 8						Week 0	Week 1	Week 2	Week 3	Week 4	Week 5	Week 6	Week 7	Week 8						Week 0	Week 1	Week 2	Week 3	Week 4	Week 5	Week 6	Week 7	Week 8
		Recovery monitoring #1			44.1402	39.2678	33.8792	33.5248	31.719	33.4023	40.4791	39.7463	42.8768			Recovery monitoring #1			4.8806	3.56193	2.52177	2.07931	2.14798	1.92651	2.66369	3.1625	3.37528			Recovery monitoring #1			0.773181	0.935416	0.77265	0.992529	0.89813	0.949053	0.871982	0.838257	0.844383
		Recovery monitoring #2			43.832	36.8976	42.1194	35.7071	31.4203	34.8826	36.7727	40.5154	40.386			Recovery monitoring #2			4.31061	3.89919	4.12153	2.57748	1.97386	2.3257	2.34911	3.43222	3.05148			Recovery monitoring #2			0.796375	0.877691	0.966244	0.869623	0.910162	0.850959	0.935151	0.975712	0.909988
		Recovery monitoring #3			46.0434	40.1161	35.8606	35.0379	37.1016	38.917	41.0187	44.1292	41.818			Recovery monitoring #3			4.76111	4.62433	3.42116	3.62685	3.07074	3.08772	3.73215	4.76433	3.69198			Recovery monitoring #3			0.709091	0.826876	0.825678	0.870853	1.01036	0.753566	0.837328	0.847758	0.807685
		Recovery monitoring #4			46.7274	38.2203	38.4477	26.9437	29.2209	32.1308	35.7571	37.4653	41.4905			Recovery monitoring #4			4.0236	4.05167	3.48049	2.14719	1.91672	1.92668	2.66456	3.37401	4.2394			Recovery monitoring #4			0.79252	0.976843	0.815224	0.90126	0.949954	1.00738	0.897256	0.896603	0.848372
		Mean			45.1858	38.6255	37.5767	32.8034	32.3655	34.8332	38.5069	40.4641	41.6428			Mean			4.49398	4.03428	3.38624	2.60771	2.27733	2.31665	2.85238	3.68326	3.58953			Mean			0.767792	0.904206	0.844949	0.908566	0.942151	0.890239	0.885429	0.889582	0.852607
		SEM			0.709339	0.694269	1.77977	2.00584	1.67407	1.47282	1.31556	1.38274	0.512843			SEM			0.199106	0.221703	0.328894	0.357168	0.269005	0.273695	0.302512	0.364984	0.253019			SEM			0.0202141	0.0328293	0.0420265	0.0289281	0.0252884	0.0558293	0.020629	0.031426	0.0212058
		p-value (normal vs recovery)			0.685714	0.0285714	0.0285714	0.0285714	0.0285714	0.0285714	0.114286	0.0571429	0.0571429			p-value (normal vs recovery)			0.485714	0.342857	0.0571429	0.0285714	0.0285714	0.0285714	0.0571429	0.342857	0.2			p-value (normal vs recovery)			0.0285714	0.0571429	0.685714	0.114286	0.0285714	0.342857	0.342857	0.0285714	0.685714
		p-value (SLD vs recovery)			0.685714	1	0.885714	0.2	0.342857	0.0285714	0.0285714	0.0285714	0.0285714			p-value (SLD vs recovery)			0.885714	0.0571429	0.685714	0.485714	0.685714	0.2	0.0285714	0.0285714	0.0285714			p-value (SLD vs recovery)			0.342857	0.685714	0.685714	0.685714	0.885714	0.342857	0.0285714	0.0285714	0.0285714
		wnFMBV [arb. units]														SOAM [-]														FDR [-]
					Week 0	Week 1	Week 2	Week 3	Week 4	Week 5	Week 6	Week 7	Week 8						Week 0	Week 1	Week 2	Week 3	Week 4	Week 5	Week 6	Week 7	Week 8						Week 0	Week 1	Week 2	Week 3	Week 4	Week 5	Week 6	Week 7	Week 8
		Recovery monitoring #1			28.5015	25.9047	22.3192	22.29	21.3312	22.1713	29.6985	27.3233	29.2108			Recovery monitoring #1			8.63981	8.5861	8.73989	8.94916	8.80842	8.84431	8.68131	8.54708	8.63251			Recovery monitoring #1			0.612257	0.446864	0.521884	0.416288	0.443063	0.463147	0.477239	0.482451	0.459425
		Recovery monitoring #2			28.2782	25.452	26.9155	22.946	20.4515	23.705	26.8051	28.3695	27.7733			Recovery monitoring #2			8.61467	8.56348	8.71207	8.60658	8.86864	8.67153	8.7919	8.56523	8.63562			Recovery monitoring #2			0.586845	0.471609	0.548492	0.428828	0.442038	0.450362	0.45337	0.50546	0.52175
		Recovery monitoring #3			32.4008	25.483	23.2776	23.2342	24.1399	27.6127	28.2607	29.3325	28.2391			Recovery monitoring #3			8.48106	8.67716	8.71103	8.61238	8.67218	8.70147	8.57187	8.49224	8.55284			Recovery monitoring #3			0.808105	0.519375	0.505832	0.484163	0.470829	0.470793	0.537269	0.566996	0.539904
		Recovery monitoring #4			32.6169	24.8409	25.5526	18.3861	20.2868	22.344	25.9144	26.3081	29.0688			Recovery monitoring #4			8.59429	8.54021	8.80441	8.81479	8.70541	8.76625	8.74132	8.69169	8.63552			Recovery monitoring #4			0.717243	0.397439	0.511848	0.538396	0.392487	0.489356	0.515222	0.453857	0.574726
		Mean			30.4494	25.4201	24.5162	21.7141	21.5523	23.9583	27.6697	27.8333	28.573			Mean			8.58246	8.59174	8.74185	8.74573	8.76366	8.74589	8.6966	8.57406	8.61412			Mean			0.681113	0.458822	0.522014	0.466919	0.437104	0.468414	0.495775	0.502191	0.523951
		SEM			1.19074	0.218948	1.04848	1.12677	0.89247	1.26551	0.831361	0.653301	0.342005			SEM			0.0350585	0.0299763	0.0218973	0.0833151	0.0454497	0.0383016	0.0473215	0.0421683	0.0204411			SEM			0.0508755	0.0253984	0.00942651	0.0280191	0.0162991	0.00815396	0.0188009	0.0240421	0.0241542
		p-value (normal vs recovery)			0.685714	0.0285714	0.0285714	0.0285714	0.0285714	0.0285714	0.2	0.0285714	0.0285714			p-value (normal vs recovery)			0.685714	0.685714	0.0285714	0.342857	0.0571429	0.0285714	0.0571429	0.685714	0.342857			p-value (normal vs recovery)			0.485714	0.0285714	0.0571429	0.2	0.0285714	0.0285714	0.2	0.2	0.0571429
		p-value (SLD vs recovery)			0.685714	0.485714	1	0.114286	0.114286	0.0285714	0.0285714	0.0285714	0.0285714			p-value (SLD vs recovery)			0.2	0.2	0.114286	0.885714	0.885714	0.0571429	0.0285714	0.0571429	0.0285714			p-value (SLD vs recovery)			0.685714	0.0571429	0.0285714	0.485714	0.685714	0.0285714	0.114286	0.0285714	0.0285714

## Sheet: Fig. 4e
	Figure 4e
		Liver functions
		ALT [U/L]											AST [U/L]											TBIL [mg/dl]
					Week 0	Week 1	Week 3	Week 5	Week 7	Week 8						Week 0	Week 1	Week 3	Week 5	Week 7	Week 8						Week 0	Week 1	Week 3	Week 5	Week 7	Week 8
		Recovery monitoring #1			29	24	216	135	31	34			Recovery monitoring #1			72	86	216	194	89	77			Recovery monitoring #1			0.2	0.2	0.5	0.3	0.2	0.2
		Recovery monitoring #2			42	31	77	156	32	22			Recovery monitoring #2			66	89	97	238	68	67			Recovery monitoring #2			0.2	0.2	0.3	0.3	0.2	0.1
		Recovery monitoring #3			41	36	51	57	34	32			Recovery monitoring #3			66	89	241	99	84	112			Recovery monitoring #3			0.2	0.4	1	0.5	0.4	0.4
		Recovery monitoring #4			50	35	159	45	38	36			Recovery monitoring #4			85	56	139	100	78	113			Recovery monitoring #4			0.3	0.4	0.3	0.3	0.2	0.2
		Mean			40.5	31.5	125.75	98.25	33.75	31			Mean			68	80	184.667	157.75	79.75	92.25			Mean			0.225	0.3	0.525	0.35	0.25	0.225
		SEM			4.33013	2.72336	37.8756	27.723	1.54785	3.10913			SEM			4.47912	8.03119	33.4225	34.8099	4.51617	11.87			SEM			0.025	0.057735	0.165202	0.05	0.05	0.0629153
		p-value (normal vs recovery)			0.685714	0.0571429	0.0285714	0.0285714	0.657143	1			p-value (normal vs recovery)			0.285714	0.314286	0.685714	0.0285714	0.542857	1			p-value (normal vs recovery)			1	0.285714	0.171429	0.285714	0.114286	0.657143
		p-value (SLD vs recovery)			1	0.771429	1	0.114286	0.0285714	0.0285714			p-value (SLD vs recovery)			0.628571	0.628571	0.885714	0.485714	0.0285714	0.114286			p-value (SLD vs recovery)			1	0.657143	0.371429	0.0571429	0.0285714	0.0285714

## Sheet: Fig. 4g
	Figure 4g			* week 0: SLD validation #1~5 / week 3-4: SLD validation #16~25 / week 8: Recovery monitoring #1-4.
		Fat [%]									CD31 [%]
				week 0		week 3-4		week 8					week 0		week 3-4		week 8
				1.0224		46.1563		2.9579					36.108		28.4897		31.233
				0.9593		45.6701		2.7273					36.3567		22.3273		31.5983
				0.5516		61.2618		2.7078					34.546		22.1973		26.0603
				3.0901		51.0219		13.8977					40.993		21.9373		32.383
				1.4767		53.0685							35.861		26
						54.3316									28.1787
						44.9539									25.4043
						29.29									31.1447
						44.157									29.385
						46.9843									27.6887
		Mean		1.42002		47.6895		5.57268			Mean		36.7729		26.2753		30.3187
		SEM		0.442544		2.6537		2.77559			SEM		1.10035		1.03158		1.43957
		p-value									p-value
				week 0 vs. week 3-4			week 0 vs. week 8						week 0 vs. week 3-4			week 0 vs. week 8
				0.000666001			0.111111						0.000666001			0.015873
							week 3-4 vs. week 8									week 3-4 vs. week 8
							0.001998									0.035964

## Sheet: Fig. 4h
	Figure 4h
		Fat [%]							CD31 [%]
			Normal monitoring #1-4			Recovery monitoring #1-4
				week 8		week 8					week 8		week 8
				1.0795		2.9579					33.7637		31.233
				0.637		2.7273					36.5513		31.5983
				0.6054		2.7078					34.9473		26.0603
				0.9226		13.8977					31.2333		32.383
		Mean		0.811125		5.57268			Mean		34.1239		30.3187
		SEM		0.114417		2.77559			SEM		1.1201		1.43957
		p-value			0.0285714				p-value			0.114286

## Sheet: Fig. 5a
	Figure 5a
			Rat ID				Fat [%]		wnVVO [arb. units]		wnFMBV [arb. units]		VBD [mm-3]		SOAM [-]		EAC [dB/cm/MHz]		FDR [-]
			SLD validation #1 (week 0)				1.0224		43.3752		27.1472		4.08254		8.66523		0.856904		0.668637
			SLD validation #2 (week 0)				0.9593		48.9494		30.3578		4.93199		8.51727		0.832151		0.492006
			SLD validation #3 (week 0)				0.5516		48.1854		31.4949		5.59118		8.55346		0.77304		0.733838
			SLD validation #4 (week 0)				3.0901		45.8998		29.6576		5.11863		8.50381		0.879243		0.75376
			SLD validation #5 (week 0)				1.4767		49.9204		31.4616		6.70711		8.64535		0.819997		0.644083
			SLD validation #6 (week 1)				11.9008		45.214		28.546		4.82514		8.48604		0.929326		0.432738
			SLD validation #7 (week 1)				15.7579		44.1656		28.5493		5.27149		8.60226		0.938446		0.544935
			SLD validation #8 (week 1)				32.6673		39.9024		25.0833		3.79378		8.61867		0.894934		0.46961
			SLD validation #9 (week 1)				29.8044		39.96		25.4388		4.31053		8.6456		0.888851		0.488011
			SLD validation #10 (week 1)				15.45		39.6186		24.5269		3.72838		8.6965		0.801548		0.491652
			SLD validation #11 (week 2)				48.9031		35.1604		22.4492		3.36413		8.72587		1.07515		0.469709
			SLD validation #12 (week 2)				45.0918		36.3976		22.6907		3.16439		8.78774		0.935759		0.40078
			SLD validation #13 (week 2)				29.927		34.6552		21.2642		2.55412		8.82394		0.963048		0.360767
			SLD validation #14 (week 2)				51.2618		34.9846		21.1938		3.12098		8.82819		1.09598		0.381176
			SLD validation #15 (week 2)				47.9928		31.0118		20.5372		2.67587		8.69347		1.00968		0.467566
			SLD validation #16 (week 3)				46.1563		33.8817		19.7286		2.18458		8.76142		0.991177		0.458024
			SLD validation #17 (week 3)				45.6701		29.4149		18.9536		2.04912		8.75936		0.898664		0.466949
			SLD validation #18 (week 3)				61.2618		29.5391		20.006		2.0096		8.77722		1.02256		0.470047
			SLD validation #19 (week 3)				51.0219		30.2579		20.2444		1.8933		8.83426		0.875186		0.498797
			SLD validation #20 (week 3)				53.0685		31.2437		20.5259		2.52156		8.80961		0.893159		0.477378
			SLD validation #21 (week 4)				54.3316		29.2828		18.4087		1.77449		8.82783		1.10933		0.41523
			SLD validation #22 (week 4)				44.9539		34.1251		21.6629		2.69073		8.71105		1.0524		0.395838
			SLD validation #23 (week 4)				29.29		35.4671		22.0909		2.60887		8.78915		1.08079		0.451827
			SLD validation #24 (week 4)				44.157		33.2014		20.475		2.7871		8.72792		1.0958		0.478792
			SLD validation #25 (week 4)				46.9843		28.4573		17.5177		2.03908		8.851		1.14502		0.481383
			Normal monitoring #1 (week 8)				1.0795		45.353		31.452		4.20661		8.56581		0.849321		0.649754
			Normal monitoring #2 (week 8)				0.637		42.9544		30.8283		3.75656		8.63431		0.69435		0.68036
			Normal monitoring #3 (week 8)				0.6054		42.7639		30.793		4.06651		8.49899		0.869043		0.542518
			Normal monitoring #4 (week 8)				0.9226		47.6308		31.1974		4.78039		8.58362		0.685816		0.639823
			SLD monitoring #1 (week 8)				77.5298		27.2158		18.6061		1.25981		8.9318		1.37138		0.433294
			SLD monitoring #2 (week 8)				66.9911		28.2043		18.6551		1.46946		8.78759		1.32861		0.367074
			SLD monitoring #3 (week 8)				72.8488		28.0217		19.2391		1.40927		8.99725		1.25643		0.387189
			SLD monitoring #4 (week 8)				54.6784		30.1951		19.7028		2.47644		8.72947		1.1337		0.393265
			Recovery monitoring #1 (week 8)				2.9579		42.8768		29.2108		3.37528		8.63251		0.844383		0.459425
			Recovery monitoring #2 (week 8)				2.7273		40.386		27.7733		3.05148		8.63562		0.909988		0.52175
			Recovery monitoring #3 (week 8)				2.7078		41.818		28.2391		3.69198		8.55284		0.807685		0.539904
			Recovery monitoring #4 (week 8)				13.8977		41.4905		29.0688		4.2394		8.63552		0.848372		0.574726
			Correlation coefficient with fat			Pearson's coefficient			-0.931828		-0.933676		-0.824986		0.854837		0.827722		-0.726822
							p-value		5.60133e-17		3.514e-17		3.39476e-10		1.65393e-11		2.63711e-10		3.50809e-07
						Spearman's coefficient			-0.907539		-0.907539		-0.827169		0.820531		0.82954		-0.727833
							p-value		< 1E-10		< 1E-10		5.95279e-08		7.9335e-08		5.29854e-08		1.11046e-06
					* The p-values of the Spearman correlations for (Fat, wnVVO) and (Fat, wnFMBV) are extremely small; the MATLAB function corr outputs 0, which is displayed as <1E-10.

[truncated: 12 more sheets: Fig. 5b, Sup Fig. 7, Sup Fig. 9b, Sup Fig. 12b, Sup Fig. 12c, Sup Fig. 13, Sup Fig. 14, Sup Fig. 15, Sup Fig. 16a, Sup Fig. 16b, Sup Fig. 17, Sup Fig. 18b]
